# Supplementary material for: Exposure of Caenorhabditis elegans to Dietary Nε-Carboxymethyllysine Emphasizes Endocytosis as a New Route for Intestinal Absorption of Advanced Glycation End Products
Source: Nutrients. 2021 Dec 8;13(12):4398. doi: 10.3390/nu13124398 (PMC8705817; doi:10.3390/nu13124398)
Supplement: Supplementary file 1 [file nutrients-13-04398-s001.zip]

Archive with 1 entries (1 files):
- nutrients-1463824-supplementary.pdf
